# Supplementary material for: Outcomes 10 Years After Implementing an Emergency Department Opt-out Bloodborne Virus Screening Program
Source: Open Forum Infect Dis. 2025 Sep 11;12(9):ofaf547. doi: 10.1093/ofid/ofaf547 (PMC12456172; doi:10.1093/ofid/ofaf547)
Supplement: ofaf547_Supplementary_Data [file ofaf547_supplementary_data.zip]

Archive with 3 entries (3 files):
- Supplemental Figure 1.tif
- Supplemental material.docx
- Supp Figure 2.png
